# Supplementary material for: Mapping Evidence on the Regulations Affecting the Accessibility, Availability, and Management of Snake Antivenom Globally: A Scoping Review
Source: Trop Med Infect Dis. 2025 Aug 14;10(8):228. doi: 10.3390/tropicalmed10080228 (PMC12389931; doi:10.3390/tropicalmed10080228)
Supplement: Supplementary file 1 [file tropicalmed-10-00228-s001.zip]

Archive with 1 entries (1 files):
- tropicalmed-3715530-supplementary.pdf
